# Supplementary material for: SALL4: An Intriguing Therapeutic Target in Cancer Treatment
Source: Cells. 2022 Aug 20;11(16):2601. doi: 10.3390/cells11162601 (PMC9406946; doi:10.3390/cells11162601)
Supplement: Supplementary file 1 [file cells-11-02601-s001.zip]

Archive with 1 entries (1 files):
- Supplementary Data S1.pdf
